# Supplementary material for: Effective Deconstruction of Lignocellulose Through Oxidative Catalytic Fractionation Under Additive-Free Non-Alkaline System via Co-LDO Catalyst
Source: Polymers (Basel). 2026 Apr 9;18(8):922. doi: 10.3390/polym18080922 (PMC13119687; doi:10.3390/polym18080922)
Supplement: Supplementary file 1 [file polymers-18-00922-s001.zip]

Archive with 1 entries (1 files):
- polymers-4224313-supplementary.pdf
